# Supplementary material for: Oral Ulceration with Bone Sequestration: Key Insights for Clinicians and Their Relevance in Contemporary Clinical Practice—A Narrative Systematic Review
Source: Healthcare (Basel). 2025 Jun 5;13(11):1350. doi: 10.3390/healthcare13111350 (PMC12154502; doi:10.3390/healthcare13111350)
Supplement: Supplementary file 1 [file healthcare-13-01350-s001.zip]

Archive with 1 entries (1 files):
- healthcare-3671485-supplementary.pdf
